# Supplementary material for: Amide-Assisted Rearrangement of Hydroxyarylformimidoyl Chloride to Diarylurea
Source: Molecules. 2021 Oct 25;26(21):6437. doi: 10.3390/molecules26216437 (PMC8587945; doi:10.3390/molecules26216437)
Supplement: Supplementary file 1 [file molecules-26-06437-s001.zip]

Archive with 1 entries (1 files):
- molecules-1417041-supplementary.pdf
